# Supplementary material for: Flow Cytometric Analysis of Oxidative Stress in Escherichia coli B Strains Deficient in Genes of the Antioxidant Defence
Source: Int J Mol Sci. 2022 Jun 10;23(12):6537. doi: 10.3390/ijms23126537 (PMC9223410; doi:10.3390/ijms23126537)
Supplement: Supplementary file 1 [file ijms-23-06537-s001.zip]

Archive with 1 entries (1 files):
- ijms-1722639-supplementary.pdf
